# Supplementary material for: Novel pathogenic variant in a mild case of type B molybdenum cofactor deficiency: case report and literature review
Source: BMC Med Genomics. 2024 Dec 18;17:292. doi: 10.1186/s12920-024-02027-x (PMC11658218; doi:10.1186/s12920-024-02027-x)
Supplement: Supplementary file 1 — Supplementary Material 1. [file 12920_2024_2027_MOESM1_ESM.zip]

Archive with 2 entries (2 files):
- Supplementary/Supplementary Online Only Table 1 MOCS2 6.2.24.xlsx
- Supplementary/Supplementary Table S1 Citations 6.2.24.docx
