# Supplementary material for: Novel pathogenic variant in a mild case of type B molybdenum cofactor deficiency: case report and literature review
Source: BMC Med Genomics. 2024 Dec 18;17:292. doi: 10.1186/s12920-024-02027-x (PMC11658218; doi:10.1186/s12920-024-02027-x)
Supplement: Supplementary file 1 — Supplementary Material 1. [file 12920_2024_2027_MOESM1_ESM.zip › Supplementary/Supplementary Online Only Table 1 MOCS2 6.2.24.xlsx]

## Sheet: all_cases
Supplementary (Online Only) Table S1: All case reports of MoCD Type B caused by MOCS2 variants identified to date, with key genetic, lab and phenotype data. See Supplementary Table S1 Citations for References.
Reference	Pub year	Case No	Sex	Age of Onset	Clinical Severity	Consanguinity	Origin	Variant(s) Notation	Variant Type(s)	Variant Location(s)	Imaging	Sulfite	Uric acid	Xanthine/ Hypoxanthine	Sulfocysteine	Taurine	Other Biochem	Seizures?	Lens dislocation?	Difficulty feeding?	Facial dysmorphism?	Other Clinical Findings
Hughes et al.1 and Alkufri et al.2	1998	1 (sister of Case No 2)	F	12 months	Severe	No	"white"	1. c.564G>C / p.G126A 2. c.726del2 / p.K180fs	1. SNV (missense p.G126A vs splice site variant leading to skipping of exon 5) 2. deletion (frameshift)	1. MOCS2B exon 5 2. MOCS2B exon 7	EEG: right midtemporal focus at 17 months MRI: extensive relative symetrical areas of altered signal in the basal ganglia, extending into the caudate, with involvement of the dentate nuclei bilaterally and also a lesion in the cereballar peduncle	positive in urine (60 mg/L) undetectable sulfite oxidase activity in fibroblasts	low in plasma (0.168 mg/dL) and urine (0.02 mmol/mmol creatinine)	elevated plasma xanthine (11 μmol/L) and hypoxanthine (3.0 μmol/L) elevated urine xanthine (0.39 mmol/mmol creatinine) and hypoxanthine (0.13 mmol/mmol creatinine)			absent urine 8-hydroxy-7-methylguanine normal plasma and urine amino acids, normal urinary organic acids, ammonia, normal CSF lactate and pyruvate	yes	no	yes	no	breath holding episodes, lethargy, inconsolable crying, mild motor delay and regression, regression in language skills, irritability, dystonic posturing. Worsened by intercurrent illness.
Alkufri et al.2	2013	2 (sister of Case No 1)	F	23 years	Severe	No	"white"	1. c.564G>C / p.G126A 2. c.726del2 / p.K180fs	1. SNV (missense p.G126A vs splice site variant leading to skipping of exon 5) 2. deletion (frameshift)	1. MOCS2B exon 5 2. MOCS2B exon 7	MRI: T2 high-intensity signals are seen in the basal ganglia mainly affecting the globus pallidus and to a lesser degree the putamen bilaterally	positive in urine (>400 mg/L)	low in plasma (0.168 mg/dL) and urine (0.01 mmol/mmol creatinine)	elevated plasma xanthine (8 μmol/L) and hypoxanthine (4.0 μmol/L) elevated urine xanthine (0.3 mmol/mmol creatinine) and hypoxanthine (0.12 mmol/mmol creatinine)				no	yes	no	no	lens dislocation and behavioral problems at age 6, progressive parkinsonism and dystonia at age 23 including apathy, dysarthria, dysphagia, gait difficulty, facial expression, severe dysphonia, moderate right laterocollis, rigid tone
Reiss et al.3 and Boles et al.4	1999	3	F	3 months	Severe	Yes	Egyptian	c.3G > A / p.M1I	SNV (lost initiation codon)	MOCS2A 1a	CT: cortical and subcortical hypodensities	positive in urine	low in serum (0.1-0.3 mg/dL)	elevated plasma xanthine (12.5 and 19 μmol/L) and hypoxanthine (14 and 12 μmol/L) orange xanthine and hypoxanthine crystals in diaper	positive in urine		lactic acidosis elevated plasma pyruvate, glutamine and methionine low plasma cysteine (5.0-9.6 μmol/L) absence of urinary urothione high levels of compound Z in urine	yes	no	no	no	microcephaly, developmental delay, severe irratability, spastic quadriplegia, opisthotonus *symptoms controlled by dietary restriction of methionine to 30 mg/kg/day, and moderate supplementation of cysteine to approximately 70 mg/kg/day
	1999	4	F	Newborn	Severe	Yes	Italian	c.533__536del4 / p.V116fs	deletion (frameshift)	MOCS2B exon 5	EEG: multifocal epileptic phenomena and a burst-suppression pattern CT: ventricular enlargement with cortical and subcortical atrophy, cystic lesions, and demyelinization	"strongly positive" in urine undetectable sulfite oxidase activity in fibroblasts	undetectable in plasma and urine	elevated urine xanthine (327 μmol/mmol creatinine) and hypoxanthine (64 μmol/mmol creatinine) orange-brown xanthine stones in diaper	positive in plasma and urine (311 μmol/mmol creatinine)	normal in plasma (57 μmol/L) and urine (53 μmol/mmol creatinine)	low cysteine in plasma (9 μmol/L) and urine (6 μmol/mmol creatinine)	yes	yes	yes	no	irratability, severe axial hypotonia, peripheral hypertonicity, hyperreflexia, myoclonus and opisthotonos
Reiss et al.3	1999	5		Newborn			Portuguese	c.252insC / MOCS2A:p.I85fs, MOCS2B:p.L23fs	insertion (frameshift)	MOCS2A and 2B exon 3
		6		Newborn			French	c.726del2 / p.K180fs	deletion (frameshift)	MOCS2B exon 7
		7		Newborn			Portuguese	c.726del2 / p.K180fs	deletion (frameshift)	MOCS2B exon 7
		8		Newborn			English	c.726del2 / p.K180fs	deletion (frameshift)	MOCS2B exon 7
		9		Newborn			German	1. c.689G>A / p.E168K 2. c.726del2 / p.K180fs	1. SNV (missense) 2. deletion (frameshift)	1. MOCS2B exon 7 2. MOCS2B exon 7
Johnson et al.5	2001	10	F	11 months	Mild	No	Chinese	1. c.16C > T / p.Q6X 2. c.19G > T / p.V7F	1. SNV (nonsense) 2. SNV (missense)	1. MOCS2A exon 1a 2. MOCS2A exon 2	MRI: "bilateral symmetrical high signal within the globus pallidi on T2 weighted images and evidence of cortical dysplasia in the right perisylvian region. Mild ventriculomegaly and prominent extra axial spaces were also noted."	positive in urine decreased sulfite oxidase activity in fibroblasts (< 5 units/mg soluble protein; controls 6–27)	normal plasma (0.33 mM, control 0.13–0.39) low urine urate (0.09 mmol/mmol creatinine)	elevated urine xanthine (0.185 mmol/mmol creatinine) normal urine hypoxanthine (<0.005 mmol/mmol creatinine)	positive urine S-sulfocysteine		elevated urine thiosulfate (397 μmol/mmol creatinine)	no	no	no	no	macrocephaly, hypotonia, positional torticollis, developmental delay, language delay, hypermetropic. Worsened by intercurrent illness.
Reiss et al.6	2003	11						c.45T>A / p.S15R	SNV (missense)	MOCS2A exon 2
		12						c.88C>T / p.Q30X	SNV (nonsense)	MOCS2A exon 2
		13						c.106C>T / p.Q36X	SNV (nonsense)	MOCS2A exon 2
		14						c.413G>A	SNV (Premature termination by cryptic splice site usage resulting in 410del4)	MOCS2B exon 4
		15						c.564G>C / p.G126A	SNV (missense p.G126A vs splice site variant leading to skipping of exon 5)	MOCS2B exon 5
		16						c.658_664del7insG / p.L158__K159del	indel (in frame)	MOCS2B exon 6
		17						c.635__637del3 / p.A150del	deletion (in frame)	MOCS2B exon 6
		18						c.714_718del5 / p.G178fs	deletion (frameshift)	MOCS2B exon 7
Leimkuhler et al.7	2005	19			Severe		English	c.33T>G / p.Y11X	SNV (nonsense)	MOCS2A exon 2
		20			Severe		Mexican	c.754A>C / p.X189Y	SNV (lost stop codon leading to elongation of the corresponding protein by 18 amino acids)	MOCS2B exon 7	MRI: diffuse cerebral atrophy, gliotic white matter and a thinned corpus callosum						"typical biochemical profile consistent with MoCo deficiency"	no	no	no	yes	static encephalopathy, microcephaly, spastic quadriparesis, opisthotonos, nystagmus and irritability
Hahnewald et al.8	2006	21	M	Newborn	Severe (pt died age 20 days from cardiorespiratory arrest)	No	Senegalese	c.-8_15del23 / p.M1I	deletion of 23 base pairs including start codon	MOCS2A 1a	MRI: white-matter signal anomalies, cortical reduction, corticosubcortical edema, basal ganglia signal changes, punctate foci suggestive of haemorrhagic deposits in cortical-subcortical region EEG: burst-suppression pattern Cranial CUS: see paper	positive in urine	undetectable in urine	elevated in urine	elevated in plasma and urine	elevated in plasma and urine	trace amounts of cystine elevated urine thiosulfate (32.2 μmol/mmol creatinine)	yes	no	yes	no	hypotonia, apnea, somnolence, poor spontaneous activity
Per et al.9	2007	22	M	Newborn	Severe	Yes	Turkish	c.130C > T / p.R44X	SNV (nonsense)	MOCS2A exon 2	MRI: atrophy of the cerebral hemisphere, multiple cystic cavities resembling multicystic encephalomalacia located in the subcortical region, cerebellum hypoplasic and the brain stem was thin, bilateral subacute subdural hematoma which did not cause brain compression EEG: diffuse slowing of background activity and multifocal epileptic activity	positive in urine	low in serum (1.4 mg/dL)				normal serum lactate, pyruvate and ammonia, urine and plasma amino acids concentrations	yes	no	yes	no	apnea, bradycardia, hypotonicity, irritability, microcephaly
Sie et al.10	2010	23	M	Newborn	Severe	Yes	Afghan	c.220C>T / p.Q74X	SNV (MOCS2A nonsense; MOCS2B silent)	MOCS2A exon 3	MRI: Progressively worsening white matter abnormalities, abnormal BG EEG: burst supression pattern with repetitive seizures CUS: white matter edema		decreased in serum and urine	elevated xanthine	elevated		elevated serum lactate (5.7 mmol/l) and creatine kinase (7500 IU/l)	yes	no	no	yes	hypertonicity, decreased spontaneous movements and frequent myoclonic spasms
Reiss et al.11	2011	24						c.220C>T / p.Q74X	SNV (MOCS2A nonsense; MOCS2B silent)	MOCS2A exon 3
		25						c.564+1G>A / skipping exon 5	SNV (splice variant -> skipping exon 5)	MOCS2 intron 5
		26						c.501delA / p.K105fs	deletion (frameshift)	MOCS2B exon 5
Struys et al.12	2012	27 (sister of Case No 28)	F	Newborn	Severe	Yes		c.564+1G>A / skipping exon 5	SNV (splice variant -> skipping exon 5)	MOCS2 intron 5	EEG: continuous electrographic seizures on both temporal areas MRI: extensive diffusion restriction in both hemispheres involving gray and white matter, which was most pronounced in the temporal, occipital, and posterior parietal region. (FLAIR) studies revealed a mild degree of cortical edema with normal ventricles and basal cisterns.							yes	no	yes	no	jerkiness, twitching, myoclonic reactions, hypotonicity, microcephaly, breakthrough seizures during febrile illness *seizures controlled with pyridoxine and folinic acid supplementation
		28 (brother of Case No 27)	M		Severe	Yes		c.564+1G>A / skipping exon 5	SNV (splice variant -> skipping exon 5)	MOCS2 intron 5	MRI: subcortical cysts, cerebral atrophy, thinned CC, abnormal BG EEG: multifocal discharges	negative in urine (urine was transported at room temperature for >72 hours)	undetectable in urine	elevated urine xanthine (0.315 mmol/mmol creatinine) and hypoxanthine (0.267 mmol/mmol creatinine)	elevated in urine (193 mmol/mol creatinine)	elevated in urine (245 mmol/mol creatinine)	elevated urine α-Amino adipic semialdehyde (α-AASA) (4.5 mmol/mol creatinine) elevated P6C (0.86 mmol/mol creatinine)	yes	no	no	no	developmental delay *seizures controlled with pyridoxine and folinic acid supplementation
Kikuchi et al.13	2012	29	M	Newborn	Severe	No	Japanese	1. c.265T>C 2. c.266A>G	1. SNV (MOCS2A read through stop codon; MOCS2B silent) 2. SNV (MOCS2A read through stop codon; MOCS2B p.S27G)	MOCS2A and MOCS2B exon 3 (both)	MRI: diffuse cerebral edema, Cystic encephalomalacia, cerebral atrophy, agenesis of the corpus callosum	positive	undetectable in urine and serum	elevated urine xanthine (0.6074 mmol/mmol creatinine) and hypoxanthine (0.3332 mmol/mmol creatinine)	elevated in urine (462.7 mmol/mol creatinine)		normal serum lactate, pyruvate, and ammonia. Normal amino acid and organic acid concentrations in plasma and urine	yes	no	no	no	spastic quadriplegia, mental retardation, unusual rowing and pedaling motions, worsered by intercurrent illness
Stence et al.14	2012	30	F	Newborn	Severe	No		c.564+1G>A / skipping exon 5	SNV (splice variant -> skipping exon 5)	MOCS2 intron 5	MRI: widespread restricted diffusion involving cortex at the depths of sulci		low in serum	elevated urine xanthine	elevated in urine		low homocysteine	yes	no	yes	no	profound global developmental delay
Edwards et al.15	2015	31	F	Newborn	Severe (died age 1 week)	No	Samoan and Caucasian	1. c.606C>T / p.S140F (reported c.419C>T) 2. c.688+2delT (reported c.501 + 2delT)	1. SNV (missense) 2. splice site variant	1. MOCS2B exon 6 2. MOCS2 intron 6	MRI: thinned CC, subependymal cyst, cerebral edema, severe hypoplasia of its body and splenium, congested tortuous meningeal vessels		"low" in urine	elevated urine xanthine	elevated in urine (231 mmol/mol creatinine)		elevated compound Z in urine	yes	no	yes	no	opisthotonus, startle reflexes, vomiting
Megahed et al.16	2016	32	F	Newborn	Mild	Yes	Egyptian	c.3G > A / p.M1I	SNV (lost initiation codon)	MOCS2A 1a	CT/MRI: right frontal arachnoid cyst, mild right frontal lobe brain atrophy and cerebellar atrophy EEG: left fronto-temporal epileptogenic dysfunction			elevated plasma xanthine (1.291 mmol/mmol creatinine)	elevated in plasma (309 mmol/mol)			yes	no	no	yes (mild)	developmental delay, wide based gait, hyperreflexia and hypertonia (L>R) "Despite some residual unsteadiness, she can walk, read and memorize short sentences."
Zaki et al.17	2016	33	F	12 months	Severe	Yes	Egyptian	c.3G > A / p.M1I	SNV (lost initiation codon)	MOCS2A 1a	MRI: Cystic encephalomalacia, cerebral atrophy, wide IHF, WM volume loss, thinned CC abnormal BG EEG: focal		normal plasma (3 mg/dL)	elevated urine xanthine (0.529 mmol/mmol creatinine)	elevated in urine (323 mmol/mol creatinine)			yes	no	yes	yes	feeding difficulties, severe developmental delay, failure to thrive, hypotonia, spastic quadriparesis and extrapyrimidal signs
Durousset et al.18	2016	34	M	Newborn	Severe (passed away at 2 weeks)	Yes	French	c.564+1G>A / skipping exon 5	SNV (splice variant -> skipping exon 5)	MOCS2 intron 5	EEG: burst supression pattern MRI: diffuse ischemic injury of different ages		low in serum (<0.2 mg/dL)		positive in blood		elevated blood lactate decreased serum cysteine (< 2 μmol/L)	yes	no	no	no	intrauterine growth retardation, peripheral hypertonia, axial hypotonia, lack of gaze fixation, and brisk, polykinetic deep tendon reflexes
Yoganathan et al.19	2018	35	M	3 months	Severe (passed away at 9 mo)	No	Indian	c.405T>C / p.L73P (reported as " c.218T>C")	SNV (missense)	MOCS2B exon 4	MRI: Cystic encephalomalacia, abnormal BG, diffusion restriction along the corticospinal tract EEG: normal	elevated in urine (114.1 mg/L)	low in serum (<0.5 mg/dL)				jaundice at birth (bilirubin 16.3 mg/dL). Normal serum lactate, ammonia, and amino acids. No organic acids in urine.	yes	no	yes	no	global developmental delay, irritability, axial hypotonia with appendicular hypertonia, microcephaly, vision impairment
Duman et al.20	2018	36	M	5 months	Mild	No	Turkish	c.3G > A / p.M1I	SNV (lost initiation codon)	MOCS2A 1a	MRI: bilateral hyperintense lesions in the globus pallidus EEG: asynchronous multifocal slow-wave activity		low in serum (0.1mg/dL)					yes	yes	no	yes	developmental delay, hypotonia
Arican et al.21	2019	37	M	Newborn	Severe	Yes	Turkish	c.-9G>C	5' UTR		MRI: Cystic encephalomalacia, cerebellar hypoplasia, agenesis of the corpus callosum with interhemispheric cyst		undetectable in serum (0.0 mg/dL)					yes	no	yes	yes
Scelsa et al.22	2019	38	F	16 months	Mild	No	Chinese	c.19G>T / p.V7F	SNV (missense)	MOCS2A exon 2	MRI: abnormal signal intensity was reported in the dentate nuclei and in the globus pallidi, predominantly in the right side -> cystic cavitation of the globus pallidus was detected in the right side EEG: sharp delta activity increased by sleep over the right parieto-temporal area	positive in urine	low in plasma (1.8 mg/dL)		elevated in urine	elevated in urine (3,292 µmol/L)	low cysteine in urine (9 µmol/L) and plasma (12 µmol/L) *see paper for biochem profiles at 36 months and 5 years	yes (one)	no	no	no	after a febrile illness at age 16 months -> hemiparesis, 1 focal siezure, expressive language delay, extrapyramidal movements
Hannah-Shmouni et al.23	2019	39	M	Newborn	Severe	Yes		c.*146G > A	SNV (abolish the canonical splicing at the donor sites of exon 4, resulting in the activation of a cryptic splice site 4 bp upstream in exon 4 and a potential frameshift and premature truncation of the protein)	MOCS2B intron 3	MRI: atrophy of the corpus callosum and thalami, with a slender brainstem and shortened heights of the vermian, cystic encephalomalacia	negative in urine day 1, then positive in urine day 3 (80 mg/L)	low in plasma (0.52 mg/dL on day 2, 0.57 mg/dL on day 17) and urine (0.085 mmol/mmol creatinine)	elevated urine xanthine (0.282 mmol/mmol creatinine) and hypoxanthine (0.115 mmol/mmol creatinine)	elevated in urine (26 mmol/mol creatinine on day 1, 180 mmol/mol creatinine on day 17)		low serum homocysteine (<1 μmol/L)	yes	no	no	no	encephalopathy, microcephalic, myoclonic jerks including facial twitching,
Karunakar et al.24	2019	40	M	11 months				c.45T>A / p.S15R	SNV (missense)	MOCS2A exon 2			low in serum and urine	xanthine stones			low plasma homocysteine					microcephaly and spastic quadriparesis
Jezela-Stanek et al.25	2020	41	M	Newborn	Severe	No		c.659_664del6 / p.158L_159Kdel (reported as c.472_477del)	deletion (in frame)	MOCS2B exon 6	MRI: cerebellar hypoplasia and dilated cerebellar fluid spaces	positive in urine	undetectable in serum	"very high" urine xanthine			"very low" serum homocysteine	yes	no	yes	yes	increased muscle tone, abnormal spontaneous movements, breathing difficulties, abnormal crying, macrocephaly, restrictive hypertrophic cardiomyopathy
Lin et al.26	2021	42	F	Newborn	Severe	No	Chinese	c.355Adel / p.V56fs (reported as c.168Adel)	deletion (frameshift)	MOCS2B exon 4	MRI: low-density signal around the lateral ventricle -> symmetric white matter multicyclic changes EEG: burst suppression pattern		undetectable in serum					yes	no	yes	no	feeding difficulties, difficulty breathing, dystonia, loss of reflexes, no facial dysmorphism
Lee et al.27	2021	43	M	Newborn	Severe (died of respiratory failure age 8)	No	Taiwanese	c.16C > T / p.Q6X	SNV (nonsense)	MOCS2A exon 1a	MRI: diffuse cortical atrophy, cavitary subcortical leukomalacia, corpus callosum hypoplasia, cerebellar hypoplasia, and symmetrical T2- weighted hyperintense lesions in the bilateral globus pallidi, the bilateral thalami, and the bilateral cerebellar hemispheres	positive in urine (400 mg/L)	low in plasma (1.0 mg/dL)					yes	yes	yes	yes	irritability, generalized hypertonicity and rigidity, microcephaly
		44	M	17 months	Mild (improvement in motor function)	No	Taiwanese	c.16C > T / p.Q6X	SNV (nonsense)	MOCS2A exon 1a	MRI: T2-weighted hyperintense lesions in the bilateral globus pallidi, predominantly in the left side (with cystic cavitation) and in the bilateral cerebellar hemispheres	positive in urine (400 mg/L)	low in plasma (0.2 mg/dL)		elevated in urine (440.6 mmol/mol creatinine)			no	no	no	no	after intercurrent illness, developed generalized hypertonicity and rigidity, dystonia and fist clenching, with limited improvement over time
Tian et al.28	2021	45	M	7 months	Severe	No	Chinese	c.19G>T / p.V7F	SNV (missense)	MOCS2A exon 2	MRI: T2 weighted image and fluid attenuated inversion recovery in bilateral globus pallidus and pedunculus cerebri EEG: normal		decreased in serum (0.25 - 0.72 mg/dL) low in urine (0.016 mmol/mmol creatinine)	elevated urine xanthine (0.033) and hypoxanthine (0.029)			slightly increased lactic acid	no	no	no	no	abnormal posture, opisthotonos accompanied, irratability, dysphagia, worsened by intercurrent illness
Lee et al.29	2021	46	F	Newborn	Mild			1. c.680 T > C / p.W165R (reported c.493 T > C) 2. c.726del2 / p.K180fs (reported c.539_540delAA)	1. SNV (missense) 2. deletion (frameshift)	1. MOCS2B exon 6 2. MOCS2B exon 7			low in plasma (<0.2 mg/dL)	frequent orange xanthine stones	elevated in urine (123.6 mmol/mol creatinine)		urine alpha-amino-adipic-semialdehyde slightly elevated to 0.63 mmol/mol creatinine serum alpha-amino-adipic-semialdehyde was 0.1 µmol/L piperideine-6-carboxylic acid was < 0.3 mcmol/L	yes	yes	no	yes	spastic quadriplegia, global developmental delay, cortical visual impairment, microcephaly *low-purine diet, pyridoxine at 20 mg/kg/day supplement and hydration led to a near complete decrease in xanthine stone burden
Yan et al.30	2022	47	M	4 months	Mild	No	Chinese	c.16C > T / p.Q6X	SNV (nonsense)	MOCS2A exon 1a	MRI: symmetric subcortical cystic leukomalacia and an enlarged cisterna magna							yes	yes	yes	yes	global developmental delay, microcephaly, aphasia, spastic quadriplegia (unable to sit and stand), spherophakia, retinal detachment, hyphema, secondary glaucoma, cyclodialysis
Sousa et al.31	2022	48	M	Newborn	Severe	Yes	Portuguese	c.726del2 / p.K180fs	deletion (frameshift)	MOCS2B exon 7	MRI: cystic lesions	positive in urine	undetectable in serum				markedly reduced homocysteine	yes	no	no	yes	myoclonic jerks
This Case Report	2023	49	F	12 months	Mild	Yes	Pakistani	c.263G>C / MOCS2A:p.G88A, MOCS2B:p.D26A	SNV (missense)	MOCS2A and MOCS2B exon 3	MRI: Globus pallidus EEG: 6 Hz PDR bursts of slowing and no seizures		low in serum (<0.2 mg/dL)	orange deposits in diaper	elevated in urine (121.5 mmol/mol creatinine)	elevated in urine (5495.1 picomole/g creatine)	elevated plasma Tetradecanoylcarnitine C14 and Octadecanoylcarnitine C18 elevated urine 3-hydroxybutyric and acetoacetic acids normal serum amino acid and fatty acid profiles	no	no	yes	no	strabismus, hypotonia, intermittent, alternating exotropia, developmental regression, after intercurrent illness
